# Supplementary material for: Prediction of COVID-19 hospitalisation, ICU admission or death following ChAdOx1 vaccination using artificial intelligence: A clinical predictive model from the English RAVEN study
Source: PLoS One. 2026 Feb 20;21(2):e0336449. doi: 10.1371/journal.pone.0336449 (PMC12923009; doi:10.1371/journal.pone.0336449)
Supplement: S1 File — S1. Comorbidities based on the (COVID-19) green book Chapter 14a definitions. S2. Cambridge Multimorbidity Score. S3. Algorithm defining COVID-19 vaccination. S4. Results for the sensitivity analysis comparing XGBoost Logistic Regression and Deep Neuronal Neworks. S5. Sensitivity analysis for the Logistic regression model. S6. Sensitivity analysis with Deep Neural Networks using gradients. S7. Tables with the coefficients of the logistic regression trained for predicting the breakthrough cases leading to mortality. S8. Tables with the coefficients of the logistic regression trained for predicting the breakthrough cases leading to hospitalisation. S9. Tables with the coefficients of the logistic regression trained for predicting the breakthrough cases leading to ICU admission. S10. Tables with the SHAP values highlighting the relevance of different input variables in XGBoost trained for predicting breakthrough cases resulting in mortality. S11. Tables with the SHAP values highlighting the relevance of different input variables in XGBoost trained for predicting breakthrough cases resulting in hospitalisation. S12. Tables with the SHAP values obtained from XGBoost trained for the ICU admission prediction. (ZIP) [file pone.0336449.s001.zip]

Archive with 12 entries (12 files):
- S12_RAVEN_AI_20260205.docx
- S11_RAVEN_AI_20260205.docx
- S10_RAVEN_AI_20260205.docx
- S9_RAVEN_AI_20260205.docx
- S8_RAVEN_AI_20260205.docx
- S7_RAVEN_AI_20260205.docx
- S6_RAVEN_AI_20260205.docx
- S5_RAVEN_AI_20260205.docx
- S4_RAVEN_AI_20260205.docx
- S3_RAVEN_AI_20260205.docx
- S2_RAVEN_AI_20260205.docx
- S1_RAVEN_AI_20260205.docx
